# Supplementary material for: Dual Targeting of IDH2 and the Ubiquitin-Proteasome System Reveals a Functional Vulnerability in Breast Cancer Models
Source: Cancers (Basel). 2026 Jan 24;18(3):368. doi: 10.3390/cancers18030368 (PMC12896526; doi:10.3390/cancers18030368)
Supplement: Supplementary file 1 [file cancers-18-00368-s001.zip]

Archive with 1 entries (1 files):
- cancers-4089505-supplementary.pdf
